# Supplementary material for: An in vitro study on Staphylococcus schweitzeri virulence
Source: Sci Rep. 2021 Jan 13;11:1157. doi: 10.1038/s41598-021-80961-x (PMC7806826; doi:10.1038/s41598-021-80961-x)
Supplement: Supplementary file 2 — Supplementary Information 2. [file 41598_2021_80961_MOESM2_ESM.xlsx]

## Sheet: 1
Table S3: Results from virulence assays and genotyping for individual isolates
Sample ID	Collection Date	Country of Isolation	ST	arcc	aroe	glpf	gmk	pta	tpi	yqil	arcA	arcB	arcC	arcD	aur	bap	cap1H	cap1J	cap1K	cap5H	cap5J	cap5K	cap8H	cap8I	cap8J	cap8K	chp	ebpS	edinA	edinB	edinC	enegativ	etA	etB	etD	fib	hl	hlIII	hla	hlb-intact	hlgA	hlgB	hlgC	icaA	icaC	icaD	indicator-clfA	indicator-clfB	indicator-cna
BDH174	25.10.2015	Nigeria	5802	211	303	303	309	689	648	274	negativ	negativ	negativ	negativ	negativ	negativ	negativ	negativ	negativ	negativ	negativ	negativ	negativ	negativ	negativ	negativ	negativ	negativ	negativ	negativ	negativ	positiv	negativ	negativ	negativ	positiv	positiv	negativ	positiv	positiv	negativ	negativ	negativ	negativ	positiv	positiv	positiv	positiv	negativ
3311	25.06.2015	Gabon	1697	211	303	242	81	195	361	418	negativ	negativ	negativ	negativ	negativ	negativ	negativ	negativ	negativ	negativ	negativ	negativ	negativ	negativ	negativ	negativ	negativ	negativ	negativ	negativ	negativ	positiv	negativ	negativ	negativ	positiv	positiv	negativ	positiv	positiv	negativ	negativ	negativ	negativ	positiv	positiv	positiv	positiv	negativ
3317	25.06.2015	Gabon	1700	211	303	436	142	383	211	274	negativ	negativ	negativ	negativ	negativ	negativ	negativ	negativ	negativ	negativ	negativ	negativ	negativ	negativ	negativ	negativ	negativ	negativ	negativ	negativ	negativ	positiv	negativ	negativ	negativ	positiv	positiv	negativ	positiv	positiv	negativ	negativ	negativ	negativ	positiv	positiv	positiv	positiv	negativ
818	2012	Gabon	4123	206	307	568	142	195	235	193	negativ	negativ	negativ	negativ	negativ	negativ	negativ	negativ	negativ	positiv	positiv	negativ	negativ	negativ	negativ	negativ	negativ	negativ	negativ	positiv	negativ	positiv	negativ	negativ	negativ	negativ	positiv	negativ	positiv	positiv	negativ	negativ	negativ	negativ	positiv	positiv	positiv	positiv	positiv
906	2012	Gabon	4123	206	307	568	142	195	235	193	negativ	negativ	negativ	negativ	negativ	negativ	negativ	negativ	negativ	positiv	positiv	negativ	negativ	negativ	negativ	negativ	negativ	negativ	negativ	positiv	negativ	positiv	negativ	negativ	negativ	negativ	positiv	negativ	positiv	positiv	negativ	negativ	negativ	negativ	positiv	positiv	positiv	positiv	positiv
A028	2010	Gabon	5795	206	831	757	143	196	202	196	negativ	negativ	negativ	negativ	negativ	negativ	negativ	negativ	negativ	positiv	positiv	positiv	negativ	negativ	negativ	negativ	negativ	negativ	negativ	positiv	negativ	positiv	negativ	negativ	positiv	positiv	positiv	negativ	positiv	negativ	negativ	negativ	negativ	negativ	positiv	positiv	positiv	positiv	negativ
A037	2010	Gabon	1872	206	282	253	143	196	202	197	negativ	negativ	negativ	negativ	negativ	negativ	negativ	negativ	negativ	positiv	positiv	positiv	negativ	negativ	negativ	negativ	negativ	negativ	negativ	positiv	negativ	positiv	negativ	negativ	positiv	positiv	positiv	negativ	positiv	positiv	negativ	negativ	negativ	negativ	positiv	positiv	positiv	positiv	negativ
A038b	2010	Gabon	1872	206	282	253	143	196	202	197	negativ	negativ	negativ	negativ	negativ	negativ	negativ	negativ	negativ	positiv	positiv	positiv	negativ	negativ	negativ	negativ	negativ	negativ	negativ	positiv	negativ	positiv	negativ	negativ	positiv	positiv	positiv	negativ	positiv	positiv	negativ	negativ	negativ	negativ	positiv	positiv	positiv	positiv	positiv
A073	2010	Gabon	1857	206	274	248	142	202	202	209	negativ	negativ	negativ	negativ	negativ	negativ	negativ	negativ	negativ	positiv	positiv	positiv	negativ	negativ	negativ	negativ	negativ	negativ	negativ	positiv	negativ	positiv	negativ	negativ	positiv	positiv	positiv	negativ	positiv	positiv	negativ	negativ	negativ	negativ	positiv	positiv	positiv	positiv	negativ
A080	2010	Gabon	1873	206	268	253	143	195	210	199	negativ	negativ	negativ	negativ	negativ	negativ	negativ	negativ	negativ	positiv	positiv	positiv	negativ	negativ	negativ	negativ	negativ	negativ	negativ	positiv	negativ	positiv	negativ	negativ	negativ	positiv	positiv	negativ	positiv	positiv	negativ	negativ	negativ	negativ	positiv	positiv	positiv	positiv	negativ
A081	2010	Gabon	1874	206	283	254	144	196	202	197	negativ	negativ	negativ	negativ	negativ	negativ	negativ	negativ	negativ	negativ	negativ	negativ	negativ	negativ	negativ	negativ	negativ	negativ	negativ	positiv	negativ	positiv	negativ	negativ	positiv	negativ	positiv	negativ	positiv	positiv	negativ	negativ	negativ	negativ	positiv	positiv	positiv	positiv	negativ
A082	2010	Gabon	1874	206	283	254	144	196	202	197	negativ	negativ	negativ	negativ	negativ	negativ	negativ	negativ	negativ	negativ	negativ	negativ	negativ	negativ	negativ	negativ	negativ	negativ	negativ	positiv	negativ	positiv	negativ	negativ	positiv	positiv	positiv	negativ	positiv	positiv	negativ	negativ	negativ	negativ	positiv	positiv	positiv	positiv	negativ
A083	2010	Gabon	5600	270	307	253	143	195	211	199	negativ	negativ	negativ	negativ	negativ	negativ	negativ	negativ	negativ	positiv	positiv	positiv	negativ	negativ	negativ	negativ	negativ	negativ	negativ	positiv	negativ	positiv	negativ	negativ	negativ	positiv	positiv	negativ	positiv	positiv	negativ	negativ	negativ	negativ	positiv	positiv	positiv	positiv	negativ
A085	2010	Gabon	2071	206	305	253	143	195	202	193	negativ	negativ	negativ	negativ	negativ	negativ	negativ	negativ	negativ	negativ	negativ	negativ	negativ	negativ	negativ	negativ	negativ	negativ	negativ	positiv	negativ	positiv	negativ	negativ	positiv	positiv	positiv	negativ	positiv	positiv	negativ	negativ	negativ	negativ	positiv	positiv	positiv	positiv	positiv
A087	2010	Gabon	5117	206	305	242	142	195	202	205	negativ	negativ	negativ	negativ	negativ	negativ	negativ	negativ	negativ	negativ	negativ	negativ	negativ	negativ	negativ	negativ	negativ	negativ	negativ	positiv	negativ	positiv	negativ	negativ	negativ	positiv	positiv	negativ	positiv	negativ	negativ	negativ	negativ	negativ	positiv	positiv	positiv	positiv	positiv
A092	2010	Gabon	5601	206	268	242	143	195	202	193	negativ	negativ	negativ	negativ	negativ	negativ	negativ	negativ	negativ	negativ	negativ	negativ	negativ	negativ	negativ	negativ	negativ	negativ	negativ	negativ	negativ	positiv	negativ	negativ	negativ	positiv	positiv	negativ	positiv	positiv	negativ	negativ	negativ	negativ	positiv	positiv	positiv	positiv	negativ
A108	2010	Gabon	2067	206	274	273	163	195	235	193	negativ	negativ	negativ	negativ	negativ	negativ	negativ	negativ	negativ	negativ	negativ	negativ	negativ	negativ	negativ	negativ	negativ	negativ	negativ	negativ	negativ	positiv	negativ	negativ	negativ	positiv	positiv	negativ	positiv	positiv	negativ	negativ	negativ	negativ	positiv	positiv	positiv	positiv	negativ
A124	2011	Gabon	2295	206	329	253	142	195	236	205	negativ	negativ	negativ	negativ	negativ	negativ	negativ	negativ	negativ	positiv	positiv	positiv	negativ	negativ	negativ	negativ	negativ	negativ	negativ	positiv	negativ	positiv	negativ	negativ	negativ	positiv	positiv	negativ	positiv	positiv	negativ	negativ	negativ	negativ	positiv	positiv	negativ	positiv	negativ
A125	2011	Gabon	2296	206	282	253	143	248	202	193	negativ	negativ	negativ	negativ	negativ	negativ	negativ	negativ	negativ	negativ	negativ	negativ	negativ	negativ	negativ	negativ	negativ	negativ	negativ	negativ	negativ	positiv	negativ	negativ	negativ	positiv	positiv	negativ	positiv	positiv	negativ	negativ	negativ	negativ	positiv	positiv	positiv	positiv	positiv
A130	2013	Gabon	2295	206	329	253	142	195	236	205	negativ	negativ	negativ	negativ	negativ	negativ	negativ	negativ	negativ	positiv	positiv	positiv	negativ	negativ	negativ	negativ	negativ	negativ	negativ	positiv	negativ	positiv	negativ	negativ	negativ	positiv	positiv	negativ	positiv	positiv	negativ	negativ	negativ	negativ	positiv	positiv	negativ	positiv	negativ
A131a	2013	Gabon	2295	206	329	253	142	195	236	205	negativ	negativ	negativ	negativ	negativ	negativ	negativ	negativ	negativ	positiv	positiv	positiv	negativ	negativ	negativ	negativ	negativ	negativ	negativ	positiv	negativ	positiv	negativ	negativ	negativ	positiv	positiv	negativ	positiv	positiv	negativ	negativ	negativ	negativ	positiv	positiv	negativ	positiv	negativ
A132a	2013	Gabon	2295	206	329	253	142	195	236	205	negativ	negativ	negativ	negativ	negativ	negativ	negativ	negativ	negativ	positiv	positiv	positiv	negativ	negativ	negativ	negativ	negativ	negativ	negativ	positiv	negativ	positiv	negativ	negativ	negativ	positiv	positiv	negativ	positiv	positiv	negativ	negativ	negativ	negativ	positiv	positiv	negativ	positiv	negativ
A132b	2013	Gabon	5140	206	274	688	142	195	235	205	negativ	negativ	negativ	negativ	negativ	negativ	negativ	negativ	negativ	positiv	positiv	positiv	negativ	negativ	negativ	negativ	negativ	negativ	negativ	negativ	negativ	positiv	negativ	negativ	negativ	positiv	positiv	negativ	positiv	negativ	negativ	negativ	negativ	negativ	positiv	positiv	positiv	positiv	positiv
A133	2017	Gabon	5118	206	274	253	143	248	202	193	negativ	negativ	negativ	negativ	negativ	negativ	negativ	negativ	negativ	negativ	negativ	negativ	negativ	negativ	negativ	negativ	negativ	negativ	negativ	negativ	negativ	positiv	negativ	negativ	negativ	positiv	positiv	negativ	positiv	positiv	negativ	negativ	negativ	negativ	positiv	positiv	positiv	positiv	positiv
A134	2017	Gabon	1873	206	268	253	143	195	210	199	negativ	negativ	negativ	negativ	negativ	negativ	negativ	negativ	negativ	negativ	negativ	negativ	negativ	negativ	negativ	negativ	negativ	negativ	negativ	positiv	negativ	positiv	negativ	negativ	positiv	positiv	positiv	negativ	positiv	positiv	negativ	negativ	negativ	negativ	positiv	positiv	positiv	positiv	negativ
AC10	2008	Nigeria	2463	211	303	303	142	195	211	274	negativ	negativ	negativ	negativ	negativ	negativ	negativ	negativ	negativ	negativ	negativ	negativ	negativ	negativ	negativ	negativ	negativ	negativ	negativ	negativ	negativ	positiv	negativ	negativ	negativ	negativ	positiv	negativ	negativ	positiv	negativ	negativ	negativ	negativ	positiv	positiv	positiv	positiv	negativ
BDA25A	14.06.2016	Nigeria	3962	211	303	303	309	195	211	274	negativ	negativ	negativ	negativ	negativ	negativ	negativ	negativ	negativ	negativ	negativ	negativ	negativ	negativ	negativ	negativ	negativ	negativ	negativ	negativ	negativ	positiv	negativ	negativ	negativ	positiv	positiv	negativ	positiv	positiv	negativ	negativ	negativ	negativ	positiv	positiv	positiv	positiv	negativ
BDL85	15.10.2015	Nigeria	3962	211	303	303	309	195	211	274	negativ	negativ	negativ	negativ	negativ	negativ	negativ	negativ	negativ	negativ	negativ	negativ	negativ	negativ	negativ	negativ	negativ	negativ	negativ	negativ	negativ	positiv	negativ	negativ	negativ	positiv	positiv	negativ	positiv	positiv	negativ	negativ	negativ	negativ	positiv	positiv	positiv	positiv	negativ
BDL93	15.10.2015	Nigeria	2467	271	356	248	189	267	202	186	negativ	negativ	negativ	negativ	negativ	negativ	negativ	negativ	negativ	negativ	negativ	negativ	negativ	negativ	negativ	negativ	negativ	negativ	negativ	negativ	negativ	positiv	negativ	negativ	negativ	positiv	negativ	negativ	positiv	positiv	negativ	negativ	negativ	negativ	positiv	positiv	positiv	positiv	negativ
BDS100B	05.09.2016	Nigeria	3962	211	303	303	309	195	211	274	negativ	negativ	negativ	negativ	negativ	negativ	negativ	negativ	negativ	negativ	negativ	negativ	negativ	negativ	negativ	negativ	negativ	negativ	negativ	negativ	negativ	positiv	negativ	negativ	negativ	positiv	positiv	negativ	positiv	positiv	negativ	negativ	negativ	negativ	positiv	positiv	positiv	positiv	negativ
BDS25_2	19.02.2016	Nigeria	3962	211	303	303	309	195	211	274	negativ	negativ	negativ	negativ	negativ	negativ	negativ	negativ	negativ	negativ	negativ	negativ	negativ	negativ	negativ	negativ	negativ	negativ	negativ	negativ	negativ	positiv	negativ	negativ	negativ	positiv	positiv	negativ	positiv	positiv	negativ	negativ	negativ	negativ	positiv	positiv	positiv	positiv	negativ
BDS4A	19.02.2016	Nigeria	2463	211	303	303	142	195	211	274	negativ	negativ	negativ	negativ	negativ	negativ	negativ	negativ	negativ	negativ	negativ	negativ	negativ	negativ	negativ	negativ	negativ	negativ	negativ	negativ	negativ	positiv	negativ	negativ	negativ	negativ	positiv	negativ	negativ	positiv	negativ	negativ	negativ	negativ	positiv	positiv	positiv	positiv	negativ
BDS5_2	19.02.2016	Nigeria	5803	211	303	303	309	195	648	274	negativ	negativ	negativ	negativ	negativ	negativ	negativ	negativ	negativ	negativ	negativ	negativ	negativ	negativ	negativ	negativ	negativ	negativ	negativ	negativ	negativ	positiv	negativ	negativ	negativ	positiv	positiv	negativ	positiv	positiv	negativ	negativ	negativ	negativ	positiv	positiv	positiv	positiv	negativ
BDS55	05.09.2016	Nigeria	4316	211	652	303	142	195	211	274	negativ	negativ	negativ	negativ	negativ	negativ	negativ	negativ	negativ	negativ	negativ	negativ	negativ	negativ	negativ	negativ	negativ	negativ	negativ	negativ	negativ	positiv	negativ	negativ	negativ	positiv	positiv	negativ	positiv	positiv	negativ	negativ	negativ	negativ	positiv	positiv	positiv	positiv	negativ
BDS92C	05.09.2016	Nigeria	2465	211	305	248	188	195	202	275	negativ	negativ	negativ	negativ	negativ	negativ	negativ	negativ	negativ	positiv	positiv	positiv	negativ	negativ	negativ	negativ	negativ	negativ	negativ	positiv	negativ	positiv	negativ	negativ	negativ	negativ	positiv	negativ	negativ	positiv	negativ	negativ	negativ	negativ	positiv	positiv	negativ	positiv	negativ
Cb10	2007	Côte d'Ivoire	2059	212	303	255	142	195	211	206	negativ	negativ	negativ	negativ	negativ	negativ	negativ	negativ	negativ	positiv	positiv	positiv	negativ	negativ	negativ	negativ	negativ	negativ	negativ	negativ	negativ	positiv	negativ	negativ	negativ	positiv	positiv	negativ	positiv	positiv	negativ	negativ	negativ	negativ	positiv	positiv	positiv	positiv	positiv
Cb1A	2007	Côte d'Ivoire	5137	211	761	242	163	627	211	418	negativ	negativ	negativ	negativ	negativ	negativ	negativ	negativ	negativ	positiv	positiv	positiv	negativ	negativ	negativ	negativ	negativ	negativ	negativ	positiv	negativ	positiv	negativ	negativ	negativ	positiv	positiv	negativ	positiv	positiv	negativ	negativ	negativ	negativ	positiv	positiv	positiv	positiv	positiv
Cb2	2007	Côte d'Ivoire	2059	212	303	255	142	195	211	206	negativ	negativ	negativ	negativ	negativ	negativ	negativ	negativ	negativ	positiv	positiv	positiv	negativ	negativ	negativ	negativ	negativ	negativ	negativ	negativ	negativ	positiv	negativ	negativ	negativ	positiv	positiv	negativ	positiv	positiv	negativ	negativ	negativ	negativ	positiv	positiv	positiv	positiv	positiv
Cb3	2007	Côte d'Ivoire	5602	211	306	274	142	195	211	235	negativ	negativ	negativ	negativ	negativ	negativ	negativ	negativ	negativ	positiv	positiv	positiv	negativ	negativ	negativ	negativ	negativ	negativ	negativ	positiv	negativ	positiv	negativ	negativ	negativ	positiv	positiv	negativ	positiv	positiv	negativ	negativ	negativ	negativ	positiv	positiv	positiv	positiv	negativ
Cb4B	2007	Côte d'Ivoire	5138	211	762	303	142	195	211	673	negativ	negativ	negativ	negativ	negativ	negativ	negativ	negativ	negativ	negativ	negativ	negativ	negativ	negativ	negativ	negativ	negativ	negativ	negativ	negativ	negativ	positiv	negativ	negativ	negativ	positiv	positiv	negativ	positiv	positiv	negativ	negativ	negativ	negativ	positiv	positiv	positiv	positiv	negativ
Cb6	2007	Côte d'Ivoire	2059	212	303	255	142	195	211	206	negativ	negativ	negativ	negativ	negativ	negativ	negativ	negativ	negativ	positiv	positiv	positiv	negativ	negativ	negativ	negativ	negativ	negativ	negativ	negativ	negativ	positiv	negativ	negativ	negativ	positiv	positiv	negativ	positiv	positiv	negativ	negativ	negativ	negativ	positiv	positiv	positiv	positiv	positiv
Cb9	2007	Côte d'Ivoire	5139	211	763	255	145	628	211	673	negativ	negativ	negativ	negativ	negativ	negativ	negativ	negativ	negativ	negativ	negativ	negativ	negativ	negativ	negativ	negativ	negativ	negativ	negativ	negativ	negativ	positiv	negativ	negativ	negativ	positiv	positiv	negativ	positiv	positiv	negativ	negativ	negativ	negativ	positiv	positiv	positiv	positiv	negativ
F9	2008	Nigeria	2464	270	305	248	188	266	202	186	negativ	negativ	negativ	negativ	negativ	negativ	negativ	negativ	negativ	negativ	negativ	negativ	negativ	negativ	negativ	negativ	negativ	negativ	negativ	negativ	negativ	positiv	negativ	negativ	negativ	negativ	positiv	negativ	negativ	positiv	negativ	negativ	negativ	negativ	positiv	positiv	positiv	positiv	negativ
FSA084	2010	Gabon	2022	206	294	242	142	195	202	228	negativ	negativ	negativ	negativ	negativ	negativ	negativ	negativ	negativ	positiv	positiv	positiv	negativ	negativ	negativ	negativ	negativ	negativ	negativ	positiv	negativ	positiv	negativ	negativ	negativ	positiv	positiv	negativ	positiv	positiv	negativ	negativ	negativ	negativ	positiv	positiv	positiv	positiv	negativ
FSA090	2010	Gabon	5606	206	762	253	142	196	202	766	negativ	negativ	negativ	negativ	negativ	negativ	negativ	negativ	negativ	negativ	negativ	negativ	negativ	negativ	negativ	negativ	negativ	negativ	negativ	positiv	negativ	positiv	negativ	negativ	negativ	positiv	positiv	negativ	positiv	positiv	negativ	negativ	negativ	negativ	positiv	positiv	positiv	positiv	negativ
FSA096	2010	Gabon	4137	206	307	254	147	195	236	186	negativ	negativ	negativ	negativ	negativ	negativ	negativ	negativ	negativ	positiv	positiv	positiv	negativ	negativ	negativ	negativ	negativ	negativ	negativ	positiv	negativ	positiv	negativ	negativ	negativ	positiv	positiv	negativ	positiv	negativ	negativ	negativ	negativ	negativ	positiv	positiv	positiv	positiv	negativ
FSCB1B	2007	Côte d'Ivoire	2059	212	303	255	142	195	211	206	negativ	negativ	negativ	negativ	negativ	negativ	negativ	negativ	negativ	positiv	positiv	positiv	negativ	negativ	negativ	negativ	negativ	negativ	negativ	negativ	negativ	positiv	negativ	negativ	negativ	positiv	positiv	negativ	positiv	positiv	negativ	negativ	negativ	negativ	positiv	positiv	positiv	positiv	negativ
FSCB5	2007	Côte d'Ivoire	2058	211	302	255	143	195	211	214	negativ	negativ	negativ	negativ	negativ	negativ	negativ	negativ	negativ	positiv	positiv	positiv	negativ	negativ	negativ	negativ	negativ	negativ	negativ	positiv	negativ	positiv	negativ	negativ	negativ	positiv	positiv	negativ	positiv	positiv	negativ	negativ	negativ	negativ	positiv	positiv	positiv	positiv	negativ
MI190Nd	09.09.2011	DR Congo	2475	206	274	308	142	271	202	186	negativ	negativ	negativ	negativ	negativ	negativ	negativ	negativ	negativ	negativ	negativ	negativ	negativ	negativ	negativ	negativ	negativ	negativ	negativ	negativ	negativ	positiv	negativ	negativ	negativ	positiv	positiv	negativ	positiv	positiv	negativ	negativ	negativ	negativ	positiv	positiv	positiv	positiv	negativ
MI190Od	09.09.2011	DR Congo	5603	206	360	253	142	272	202	205	negativ	negativ	negativ	negativ	negativ	negativ	negativ	negativ	negativ	negativ	negativ	negativ	negativ	negativ	negativ	negativ	negativ	negativ	negativ	positiv	negativ	positiv	negativ	negativ	negativ	positiv	positiv	negativ	positiv	positiv	negativ	negativ	negativ	negativ	positiv	positiv	positiv	positiv	positiv
MI212Od	13.09.2011	DR Congo	5765	270	832	758	449	690	202	197	negativ	negativ	negativ	negativ	negativ	negativ	negativ	negativ	negativ	positiv	positiv	positiv	negativ	negativ	negativ	negativ	negativ	negativ	negativ	negativ	negativ	positiv	negativ	negativ	negativ	positiv	positiv	negativ	positiv	positiv	negativ	negativ	negativ	negativ	positiv	positiv	positiv	positiv	positiv
ML050Od	18.08.2011	DR Congo	2478	206	282	253	142	273	273	280	negativ	negativ	negativ	negativ	negativ	negativ	negativ	negativ	negativ	positiv	positiv	positiv	negativ	negativ	negativ	negativ	negativ	negativ	negativ	negativ	negativ	positiv	negativ	negativ	negativ	positiv	positiv	negativ	positiv	positiv	negativ	negativ	negativ	negativ	positiv	positiv	positiv	positiv	positiv
ML077Nd	27.08.2011	DR Congo	5604	206	359	253	188	248	236	279	negativ	negativ	negativ	negativ	negativ	negativ	negativ	negativ	negativ	negativ	negativ	negativ	negativ	negativ	negativ	negativ	negativ	negativ	negativ	negativ	negativ	positiv	negativ	negativ	negativ	positiv	positiv	negativ	positiv	positiv	negativ	negativ	negativ	negativ	positiv	positiv	positiv	positiv	negativ
MN122Od	05.09.2011	DR Congo	2474	206	282	253	188	195	202	186	negativ	negativ	negativ	negativ	negativ	negativ	negativ	negativ	negativ	negativ	negativ	negativ	negativ	negativ	negativ	negativ	negativ	negativ	negativ	positiv	negativ	positiv	negativ	negativ	positiv	positiv	positiv	negativ	positiv	negativ	negativ	negativ	negativ	negativ	positiv	positiv	positiv	positiv	negativ
MTAI059	2011	Côte d'Ivoire	2946	320	303	373	143	312	211	357	negativ	negativ	negativ	negativ	negativ	negativ	negativ	negativ	negativ	negativ	negativ	negativ	negativ	negativ	negativ	negativ	negativ	negativ	negativ	positiv	negativ	positiv	negativ	negativ	positiv	positiv	positiv	negativ	positiv	positiv	negativ	negativ	negativ	negativ	positiv	positiv	positiv	positiv	negativ
P1	2008	Nigeria	2465	211	305	248	188	195	202	275	negativ	negativ	negativ	negativ	negativ	negativ	negativ	negativ	negativ	positiv	positiv	positiv	negativ	negativ	negativ	negativ	negativ	negativ	negativ	negativ	negativ	positiv	negativ	negativ	negativ	negativ	positiv	negativ	negativ	positiv	negativ	negativ	negativ	negativ	positiv	positiv	positiv	positiv	negativ
PSA128	2009	Gabon	1822	206	268	242	148	195	202	193	negativ	negativ	negativ	negativ	negativ	negativ	negativ	negativ	negativ	negativ	negativ	negativ	negativ	negativ	negativ	negativ	negativ	negativ	negativ	negativ	negativ	positiv	negativ	negativ	negativ	positiv	positiv	negativ	positiv	positiv	negativ	negativ	negativ	negativ	positiv	positiv	positiv	positiv	negativ
R3	2008	Nigeria	2467	271	356	248	189	267	202	186	negativ	negativ	negativ	negativ	negativ	negativ	negativ	negativ	negativ	negativ	negativ	negativ	negativ	negativ	negativ	negativ	negativ	negativ	negativ	negativ	negativ	positiv	negativ	negativ	negativ	positiv	negativ	negativ	positiv	positiv	negativ	negativ	negativ	negativ	positiv	negativ	positiv	positiv	negativ
KCN001	2013-02-08	DRC	ST152	46	75	49	44	13	68	60	negativ	negativ	negativ	negativ	positiv	negativ	negativ	negativ	negativ	positiv	positiv	positiv	negativ	negativ	negativ	negativ	negativ	positiv	negativ	positiv	negativ	positiv	negativ	negativ	negativ	negativ	positiv	positiv	positiv	positiv	positiv	positiv	negativ	positiv	positiv	positiv	positiv	positiv	positiv
KCN010	2013-02-09	DRC	ST15	13	13	1	1	12	11	13	negativ	negativ	negativ	negativ	positiv	negativ	negativ	negativ	negativ	negativ	negativ	negativ	positiv	positiv	positiv	positiv	positiv	positiv	negativ	negativ	negativ	positiv	negativ	negativ	negativ	positiv	positiv	positiv	positiv	negativ	positiv	positiv	positiv	positiv	positiv	positiv	positiv	positiv	negativ
KCN016	2013-02-11	DRC	ST121	6	5	6	2	7	14	5	negativ	negativ	negativ	negativ	positiv	negativ	negativ	negativ	negativ	negativ	negativ	negativ	positiv	positiv	positiv	positiv	negativ	positiv	negativ	negativ	negativ	positiv	negativ	negativ	negativ	positiv	positiv	positiv	negativ	negativ	positiv	positiv	positiv	positiv	positiv	positiv	positiv	positiv	positiv
KCO001	2013-02-13	DRC	ST152	46	75	49	44	13	68	60	negativ	negativ	negativ	negativ	positiv	negativ	negativ	negativ	negativ	positiv	positiv	positiv	negativ	negativ	negativ	negativ	negativ	positiv	negativ	positiv	negativ	positiv	negativ	negativ	negativ	negativ	positiv	positiv	positiv	positiv	positiv	positiv	positiv	positiv	positiv	positiv	positiv	positiv	positiv
KCO008	2013-03-15	DRC	ST15	13	13	1	1	12	11	13	negativ	negativ	negativ	negativ	positiv	negativ	negativ	negativ	negativ	negativ	negativ	negativ	positiv	positiv	positiv	positiv	positiv	positiv	negativ	negativ	negativ	positiv	negativ	negativ	negativ	negativ	positiv	positiv	positiv	negativ	positiv	positiv	positiv	positiv	positiv	negativ	positiv	positiv	negativ
KCO009	2013-03-17	DRC	ST121	6	5	6	2	7	14	5	negativ	negativ	negativ	negativ	positiv	negativ	negativ	negativ	negativ	negativ	negativ	negativ	positiv	positiv	positiv	positiv	negativ	positiv	negativ	negativ	negativ	positiv	negativ	negativ	negativ	positiv	positiv	positiv	negativ	negativ	positiv	positiv	positiv	positiv	positiv	positiv	positiv	positiv	positiv
[truncated: 74 more columns]
